# Supplementary material for: The Contribution of Germline Pathogenic Variants in Breast Cancer Genes to Contralateral Breast Cancer Risk in BRCA1/BRCA2/PALB2-Negative Women
Source: Cancers (Basel). 2023 Jan 8;15(2):415. doi: 10.3390/cancers15020415 (PMC9856968; doi:10.3390/cancers15020415)
Supplement: Supplementary file 1 [file cancers-15-00415-s001.zip]

Archive with 2 entries (2 files):
- Larionov_WECARE_Supp_Figures_07Jan2023.pdf
- Larionov_WECARE_Supp_Tables_07Jan2023.xlsx
