# Supplementary material for: The Contribution of Germline Pathogenic Variants in Breast Cancer Genes to Contralateral Breast Cancer Risk in BRCA1/BRCA2/PALB2-Negative Women
Source: Cancers (Basel). 2023 Jan 8;15(2):415. doi: 10.3390/cancers15020415 (PMC9856968; doi:10.3390/cancers15020415)
Supplement: Supplementary file 1 [file cancers-15-00415-s001.zip › Larionov_WECARE_Supp_Tables_07Jan2023.xlsx]

## Sheet: SuppTab1 Ampleseq panel
Supplementary Table S1: 106 genes in Ampliseq panel
Gene symbol
ACACA
AGR2
APLP2
ASIC1
ATM
ATR
BACH2
BRCA1
BRCA2
BRIP1
C8A
CC2D1B
CCDC27
CCND1
CDH1
CENPJ
CHEK2
DBI
DCHS2
DCLRE1B
DCLRE1C
DEPTOR
DPP4
DSG1
EIF4ENIF1
EPHB2
ERCC6
ESR1
FANCA
FANCB
FANCC
FANCD2
FANCE
FANCF
FANCG
FANCI
FANCL
FANCM
FGFR2
FOXM1
GBGT1
GLE1
GPR133
GYG1
HOXD13
IFNAR2
IGFBP5
IQCA1
ITGA9
LIG4
LRIT3
MAP3K1
MCPH1
MDM1
MEF2A
MLH1
MSH2
MSH6
MYO1D
MYO9B
NBN
NF1
NFXL1
NHEJ1
NLRP1
NOC3L
NRG1
NTHL1
PALB2
PAPD7
PLA2G2D
PMS2
PPAT
PRKDC
PTEN
PVRL1
RAD51
RAD51C
RDX
RECQL
REV3L
REV7
RFWD3
RNF128
RNF133
SACS
SERPIND1
SETX
SLC9A3R1
SLX4
STK11
STK11IP
SZT2
TMEM134
TOX3
TP53
UBE2T
VWA8
XPF
XRCC2
XRCC4
XRCC5
XRCC6
ZNF557
ZNF77
ZNF90

## Sheet: SuppTab2 Group1 PGVs
Supplementary Table S2: PGVs detected in Group 1 samples
Genomic Coordinates	Gene	VEP Consequence	VEP Impact	Clinical Significance (ClinVar)	Clinical Significance Review Status (ClinVar)	PolyPhen	SIFT	CADD PHRED score	ALT Allele Frequency gnomAD (Non Finnish Europeans)	Total ALT Allele Count	Total Analysed Chromosomes	ALT Allele Frequency	ALT Allele Count - UBC	Number of UBC chromosomes analysed	ALT Allele Frequency, UBC cases	ALT Allele Count - UCBC	Number of CBC chromosomes analysed	ALT Allele Frequency, CBC cases
11_108127067_G_A	ATM	splice_region_variant&synonymous_variant	LOW	Pathogenic/Likely_pathogenic	criteria_provided,_multiple_submitters,_no_conflicts	NA	NA	24.7	7.051e-05	1	668	0.00149701	0	344	0	1	324	0.00308642
11_108160416_T_C	ATM	missense_variant	MODERATE	Conflicting_interpretations_of_pathogenicity	criteria_provided,_conflicting_interpretations	probably_damaging	deleterious	27.3	0.0006526	1	666	0.0015015	1	344	0.00290698	0	322	0
11_108186610_G_A	ATM	missense_variant	MODERATE	Conflicting_interpretations_of_pathogenicity	criteria_provided,_conflicting_interpretations	probably_damaging	deleterious	28.9	0.002383	2	668	0.00299401	0	344	0	2	324	0.00617284
11_108196896_C_T	ATM	missense_variant	MODERATE	Conflicting_interpretations_of_pathogenicity	criteria_provided,_conflicting_interpretations	probably_damaging	deleterious	26.5	0.0002728	5	668	0.00748503	2	344	0.00581395	3	324	0.00925926
11_108198392_T_TA	ATM	frameshift_variant	HIGH	Pathogenic/Likely_pathogenic	criteria_provided,_multiple_submitters,_no_conflicts	NA	NA	23.8	1.763e-05	1	666	0.0015015	1	344	0.00290698	0	322	0
11_108199929_T_G	ATM	missense_variant	MODERATE	Pathogenic/Likely_pathogenic	criteria_provided,_multiple_submitters,_no_conflicts	probably_damaging	deleterious	27.4	7.933e-05	1	668	0.00149701	1	344	0.00290698	0	324	0
11_108201108_T_G	ATM	missense_variant	MODERATE	Conflicting_interpretations_of_pathogenicity	criteria_provided,_conflicting_interpretations	probably_damaging	deleterious	28.2	0.0002113	2	668	0.00299401	1	344	0.00290698	1	324	0.00308642
11_108202168_TAGAG_T	ATM	splice_acceptor_variant&coding_sequence_variant	HIGH	Conflicting_interpretations_of_pathogenicity	criteria_provided,_conflicting_interpretations	NA	NA	40	8.825e-06	1	666	0.0015015	1	344	0.00290698	0	322	0
11_108203589_T_A	ATM	stop_gained	HIGH	Pathogenic	criteria_provided,_single_submitter	NA	NA	39	NA	1	668	0.00149701	0	344	0	1	324	0.00308642
11_108224504_G_T	ATM	stop_gained	HIGH	NA	NA	NA	NA	50	0	1	668	0.00149701	0	344	0	1	324	0.00308642
11_108224555_A_G	ATM	missense_variant	MODERATE	Uncertain_significance	criteria_provided,_multiple_submitters,_no_conflicts	probably_damaging	deleterious	28	0.0004133	1	668	0.00149701	0	344	0	1	324	0.00308642
22_29091226_TA_T	CHEK2	frameshift_variant	HIGH	Pathogenic/Likely_pathogenic	criteria_provided,_multiple_submitters,_no_conflicts	NA	NA	33	8.846e-05	1	668	0.00149701	0	344	0	1	324	0.00308642
22_29091856_AG_A	CHEK2	frameshift_variant	HIGH	Conflicting_interpretations_of_pathogenicity	criteria_provided,_conflicting_interpretations	NA	NA	34	0.002543	5	668	0.00748503	2	344	0.00581395	3	324	0.00925926
22_29092947_C_T	CHEK2	missense_variant	MODERATE	Uncertain_significance	criteria_provided,_multiple_submitters,_no_conflicts	probably_damaging	deleterious	32	1.761e-05	1	668	0.00149701	0	344	0	1	324	0.00308642
22_29095854_T_C	CHEK2	missense_variant	MODERATE	Uncertain_significance	criteria_provided,_multiple_submitters,_no_conflicts	probably_damaging	deleterious	27.6	2.637e-05	1	668	0.00149701	0	344	0	1	324	0.00308642
22_29121242_G_A	CHEK2	missense_variant	MODERATE	Likely_pathogenic	criteria_provided,_multiple_submitters,_no_conflicts	probably_damaging	deleterious	28.5	5.282e-05	1	668	0.00149701	0	344	0	1	324	0.00308642
17_29497015_G_A	NF1	missense_variant&splice_region_variant	MODERATE	Uncertain_significance	criteria_provided,_multiple_submitters,_no_conflicts	probably_damaging	deleterious	33	NA	1	668	0.00149701	0	344	0	1	324	0.00308642
17_29684326_C_T	NF1	stop_gained	HIGH	Pathogenic/Likely_pathogenic	criteria_provided,_multiple_submitters,_no_conflicts	NA	NA	39	0	1	668	0.00149701	0	344	0	1	324	0.00308642
17_33430296_G_A	RAD51D	missense_variant	MODERATE	Conflicting_interpretations_of_pathogenicity	criteria_provided,_conflicting_interpretations	probably_damaging	deleterious	29.1	2.704e-05	2	668	0.00299401	1	344	0.00290698	1	324	0.00308642
17_33430317_G_A	RAD51D	stop_gained	HIGH	Pathogenic	criteria_provided,_multiple_submitters,_no_conflicts	NA	NA	37	2.699e-05	2	666	0.003003	1	342	0.00292398	1	324	0.00308642
8_90983460_G_A	NBN	missense_variant	MODERATE	Conflicting_interpretations_of_pathogenicity	criteria_provided,_conflicting_interpretations	probably_damaging	deleterious	26.3	0.004216	2	668	0.00299401	0	344	0	2	324	0.00617284
16_68862158_G_A	CDH1	missense_variant	MODERATE	Uncertain_significance	criteria_provided,_multiple_submitters,_no_conflicts	probably_damaging	deleterious	32	8.791e-06	1	668	0.00149701	0	344	0	1	324	0.00308642
17_7578388_C_T	TP53	missense_variant	MODERATE	Pathogenic/Likely_pathogenic	criteria_provided,_multiple_submitters,_no_conflicts	probably_damaging	deleterious	26.5	2.64e-05	1	656	0.00152439	0	336	0	1	320	0.003125
17_56787227_T_A	RAD51C	missense_variant	MODERATE	NA	NA	probably_damaging	deleterious	27	NA	1	668	0.00149701	0	344	0	1	324	0.00308642
												Aggregated totals	11	343.583	0.0320155	26	323.583	0.0803502
Notes:
Genomic Coordinates = Chromosome_Position_Ref_Alt (the position is given in GRCh37 coordinates)
VEP = Variant Predictor Effect (Ensembl)
UBC = Unilateral Breast Cancer
CBC = Bilateral Breast Cancer

## Sheet: SuppTab3 Group2 PGVs
Supplementary Table S3: PGVs detected in Group 2 samples
Genomic Coordinates	Gene	VEP Consequence	VEP Impact	Clinical Significance (ClinVar)	Clinical Significance Review Status (ClinVar)	PolyPhen	SIFT	CADD PHRED score	ALT Allele Frequency gnomAD (Non Finnish Europeans)	Total ALT Allele Count	Total Analysed Chromosomes	ALT Allele Frequency	ALT Allele Count - UBC	Number of UBC chromosomes analysed	ALT Allele Frequency, UBC cases	ALT Allele Count - UCBC	Number of CBC chromosomes analysed	ALT Allele Frequency, CBC cases
11_108123584_C_T	ATM	missense_variant	MODERATE	NA	NA	probably_damaging	deleterious	25.6	NA	1	686	0.00145773	0	334	0	1	352	0.00284091
11_108160468_G_A	ATM	missense_variant	MODERATE	NA	NA	probably_damaging	deleterious	27.1	NA	1	774	0.00129199	1	388	0.00257732	0	386	0
11_108160474_G_A	ATM	stop_gained	HIGH	NA	NA	NA	NA	39	NA	1	766	0.00130548	1	384	0.00260417	0	382	0
11_108160480_T_G	ATM	missense_variant	MODERATE	Conflicting_interpretations_of_pathogenicity	criteria_provided,_conflicting_interpretations	probably_damaging	deleterious	29.5	0.0005458	1	774	0.00129199	0	388	0	1	386	0.00259067
11_108170444_C_T	ATM	missense_variant	MODERATE	Uncertain_significance	criteria_provided,_multiple_submitters,_no_conflicts	probably_damaging	deleterious	31	1.764e-05	1	778	0.00128535	1	388	0.00257732	0	390	0
11_108173695_CT_C	ATM	frameshift_variant	HIGH	NA	NA	NA	NA	NA	NA	1	776	0.00128866	0	386	0	1	390	0.0025641
11_108178712_G_A	ATM	splice_donor_variant	HIGH	Likely_pathogenic	criteria_provided,_multiple_submitters,_no_conflicts	NA	NA	34	NA	1	772	0.00129534	0	384	0	1	388	0.00257732
11_108188101_C_A	ATM	missense_variant&splice_region_variant	MODERATE	Pathogenic/Likely_pathogenic	criteria_provided,_multiple_submitters,_no_conflicts	probably_damaging	deleterious	32	8.796e-06	1	766	0.00130548	0	380	0	1	386	0.00259067
11_108196896_C_T	ATM	missense_variant	MODERATE	Conflicting_interpretations_of_pathogenicity	criteria_provided,_conflicting_interpretations	probably_damaging	deleterious	26.5	0.0002728	2	774	0.00258398	1	386	0.00259067	1	388	0.00257732
11_108205832_T_C	ATM	missense_variant	MODERATE	Pathogenic/Likely_pathogenic	criteria_provided,_multiple_submitters,_no_conflicts	probably_damaging	deleterious	26.7	6.157e-05	1	778	0.00128535	1	388	0.00257732	0	390	0
22_29091207_G_A	CHEK2	missense_variant	MODERATE	Conflicting_interpretations_of_pathogenicity	criteria_provided,_conflicting_interpretations	probably_damaging	deleterious	28.7	7.064e-05	1	778	0.00128535	0	388	0	1	390	0.0025641
22_29091226_TA_T	CHEK2	frameshift_variant	HIGH	Pathogenic/Likely_pathogenic	criteria_provided,_multiple_submitters,_no_conflicts	NA	NA	33	8.846e-05	1	778	0.00128535	1	388	0.00257732	0	390	0
22_29091856_AG_A	CHEK2	frameshift_variant	HIGH	Conflicting_interpretations_of_pathogenicity	criteria_provided,_conflicting_interpretations	NA	NA	34	0.002543	6	778	0.00771208	2	388	0.00515464	4	390	0.0102564
22_29121113_C_T	CHEK2	splice_acceptor_variant	HIGH	Likely_pathogenic	criteria_provided,_single_submitter	NA	NA	33	NA	2	710	0.0028169	2	358	0.00558659	0	352	0
22_29121320_T_A	CHEK2	stop_gained	HIGH	NA	NA	NA	NA	34	NA	1	776	0.00128866	0	388	0	1	388	0.00257732
17_29528468_G_A	NF1	missense_variant	MODERATE	NA	NA	probably_damaging	deleterious	26.3	NA	1	750	0.00133333	0	380	0	1	370	0.0027027
17_29546078_G_A	NF1	missense_variant	MODERATE	NA	NA	probably_damaging	deleterious	27.1	NA	1	772	0.00129534	1	386	0.00259067	0	386	0
17_29592283_GA_G	NF1	frameshift_variant	HIGH	Pathogenic	criteria_provided,_single_submitter	NA	NA	33	NA	1	778	0.00128535	0	388	0	1	390	0.0025641
17_29592355_GA_G	NF1	frameshift_variant&splice_region_variant	HIGH	NA	NA	NA	NA	NA	NA	1	778	0.00128535	0	388	0	1	390	0.0025641
17_29683582_G_T	NF1	stop_gained	HIGH	NA	NA	NA	NA	49	NA	1	754	0.00132626	0	374	0	1	380	0.00263158
8_90955548_G_A	NBN	missense_variant	MODERATE	NA	NA	probably_damaging	deleterious	31	NA	1	744	0.00134409	1	366	0.00273224	0	378	0
8_90983441_ATTTGT_A	NBN	frameshift_variant	HIGH	Pathogenic,_risk_factor	criteria_provided,_multiple_submitters,_no_conflicts	NA	NA	32	0.0003882	1	736	0.0013587	0	364	0	1	372	0.00268817
8_90983460_G_A	NBN	missense_variant	MODERATE	Conflicting_interpretations_of_pathogenicity	criteria_provided,_conflicting_interpretations	probably_damaging	deleterious	26.3	0.004216	2	778	0.00257069	1	388	0.00257732	1	390	0.0025641
8_90983502_C_G	NBN	missense_variant	MODERATE	Uncertain_significance	criteria_provided,_single_submitter	probably_damaging	deleterious	27	NA	1	778	0.00128535	1	388	0.00257732	0	390	0
8_90990533_A_G	NBN	missense_variant	MODERATE	NA	NA	probably_damaging	deleterious	28.4	NA	1	770	0.0012987	0	384	0	1	386	0.00259067
8_90992973_CT_C	NBN	frameshift_variant	HIGH	Pathogenic	criteria_provided,_single_submitter	NA	NA	NA	NA	4	764	0.0052356	1	382	0.0026178	3	382	0.0078534
16_68863590_G_A	CDH1	missense_variant	MODERATE	Conflicting_interpretations_of_pathogenicity	criteria_provided,_conflicting_interpretations	probably_damaging	deleterious	31	0.0002462	1	778	0.00128535	1	388	0.00257732	0	390	0
												Aggregated totals	16	381.185	0.0419743	22	383.407	0.0573802
Notes:
Genomic Coordinates = Chromosome_Position_Ref_Alt (the position is given in GRCh37 coordinates)
VEP = Variant Predictor Effect (Ensembl)
UBC = Unilateral Breast Cancer
CBC = Bilateral Breast Cancer

## Sheet: SuppTab4 Group2 PGVs per gene
Supplementary Table S4: PGVs detected in Group 2 samples summarized per gene
Gene	Variants count	UBC			CBC
		Aggregared AC	Mean AN	Aggregated AF	Aggregared AC	Mean AN	Aggregated AF
ATM	10	5	380.6	0.0131372	6	383.8	0.0156331
CHEK2	5	5	382	0.013089	6	382	0.0157068
NF1	5	1	383.2	0.0026096	4	383.2	0.0104384
NBN	6	4	378.667	0.0105634	6	383	0.0156658
CDH1	1	1	388	0.00257732	0	390	0
Total	27	16	381.185	0.0419743	22	383.407	0.0573802
